# Supplementary material for: Antimicrobial and Mycotoxin Reducing Properties of Lactic Acid Bacteria and Their Influence on Blood and Feces Parameters of Newborn Calves
Source: Animals (Basel). 2023 Oct 27;13(21):3345. doi: 10.3390/ani13213345 (PMC10648343; doi:10.3390/ani13213345)
Supplement: Supplementary file 1 [file animals-13-03345-s001.zip]

Archive with 3 entries (3 files):
- Supplementary File No. 3. Analysis of calves blood parameters.pdf
- Supplementary File No.1. Analysis of mycotoxins biodegradation properties..pdf
- Supplementary File No.2. Analysis of Microbiological Paramaters.pdf
